# Supplementary material for: Assessing gut microbial provisioning of essential amino acids to host in a mouse model with reconstituted gut microbiomes
Source: Commun Biol. 2025 Nov 18;8:1604. doi: 10.1038/s42003-025-08966-0 (PMC12627464; doi:10.1038/s42003-025-08966-0)
Supplement: Supplementary file 4 — Supplementary Data 1 [file 42003_2025_8966_MOESM4_ESM.xlsx]

## Sheet: Figure 6 data
# Constructed from biom file
#asvID	CVZ1	CVZ2	CVZ3	CVZ4	CVZ5	GF1	GF2	GF3	GF4	GF5	GF6	taxonomy
ASV_1	4	0	1	0	2	1375	1370	1315	1350	1346	1370	Bacteria;Firmicutes;Bacilli;Lactobacillales;Streptococcaceae;Lactococcus;lactis
ASV_10	33	42	30	15	6	0	0	0	0	0	1	Bacteria;Deferribacterota;Deferribacteres;Deferribacterales;Deferribacteraceae;Mucispirillum;schaedleri
ASV_100	0	0	1	0	0	0	0	0	0	0	0	Bacteria;Firmicutes;Clostridia;Oscillospirales;Oscillospiraceae;Intestinimonas;NA
ASV_101	0	0	2	0	1	0	0	0	0	0	0	Bacteria;Firmicutes;Clostridia;Lachnospirales;Lachnospiraceae;NA;NA
ASV_102	0	0	0	0	2	0	0	0	0	0	0	Bacteria;Proteobacteria;Gammaproteobacteria;Enterobacterales;Enterobacteriaceae;Escherichia-Shigella;coli
ASV_103	0	0	0	0	0	0	0	0	2	0	0	Bacteria;Firmicutes;Bacilli;Lactobacillales;Streptococcaceae;Lactococcus;lactis
ASV_104	0	7	0	0	0	0	0	0	0	0	0	Bacteria;Firmicutes;Clostridia;Lachnospirales;Lachnospiraceae;Blautia;coccoides
ASV_105	2	0	0	0	0	0	0	0	0	0	0	Bacteria;Bacteroidota;Bacteroidia;Bacteroidales;Bacteroidaceae;Bacteroides;caccae
ASV_106	0	0	6	0	0	0	0	0	0	0	0	Bacteria;Firmicutes;Clostridia;Lachnospirales;Lachnospiraceae;NA;NA
ASV_107	0	0	0	0	4	0	0	0	0	0	0	Bacteria;Firmicutes;Clostridia;Lachnospirales;Lachnospiraceae;Lachnospiraceae;UCG-006
ASV_108	0	0	0	0	0	0	0	0	4	0	0	Bacteria;Firmicutes;Bacilli;Lactobacillales;Streptococcaceae;Lactococcus;lactis
ASV_109	2	0	0	0	0	0	0	0	0	0	0	Bacteria;Bacteroidota;Bacteroidia;Bacteroidales;Bacteroidaceae;Bacteroides;caccae
ASV_11	30	8	6	19	2	0	0	0	0	0	1	Bacteria;Bacteroidota;Bacteroidia;Bacteroidales;Bacteroidaceae;Bacteroides;intestinalis
ASV_110	0	0	0	0	1	0	0	0	0	0	0	Bacteria;Firmicutes;Clostridia;Lachnospirales;Lachnospiraceae;NA;NA
ASV_111	0	0	0	0	0	0	0	0	0	4	0	Bacteria;Firmicutes;Bacilli;Lactobacillales;Streptococcaceae;Lactococcus;lactis
ASV_112	0	0	0	0	0	0	0	0	2	0	0	Bacteria;Firmicutes;Bacilli;Lactobacillales;Streptococcaceae;Lactococcus;lactis
ASV_113	0	0	0	0	0	0	0	0	0	2	0	Bacteria;Firmicutes;Bacilli;Lactobacillales;Streptococcaceae;Lactococcus;lactis
ASV_114	0	0	0	0	6	0	0	0	0	0	0	Bacteria;Firmicutes;Clostridia;Lachnospirales;Lachnospiraceae;[Eubacterium];xylanophilum
ASV_115	1	0	0	0	0	0	0	0	0	0	0	Bacteria;Firmicutes;Clostridia;Lachnospirales;Lachnospiraceae;NA;NA
ASV_116	1	0	0	0	0	0	0	0	0	0	0	Bacteria;Firmicutes;Clostridia;Lachnospirales;Lachnospiraceae;Lachnoclostridium;NA
ASV_117	0	0	0	0	2	0	0	0	0	0	0	Bacteria;Firmicutes;Clostridia;Lachnospirales;Lachnospiraceae;Lachnospiraceae;UCG-006
ASV_118	0	0	0	0	2	0	0	0	0	0	0	Bacteria;Firmicutes;Clostridia;Lachnospirales;Lachnospiraceae;Lachnospiraceae;NK4A136
ASV_119	0	0	0	1	3	0	0	0	0	0	0	Bacteria;Firmicutes;Clostridia;Lachnospirales;Lachnospiraceae;Lachnospiraceae;UCG-004
ASV_12	36	19	17	0	15	1	0	0	0	0	0	Bacteria;Firmicutes;Clostridia;Lachnospirales;Lachnospiraceae;NA;NA
ASV_120	0	4	0	0	0	0	0	0	0	0	0	Bacteria;Firmicutes;Clostridia;NA;NA;NA;NA
ASV_121	0	0	2	0	4	0	0	0	0	0	0	Bacteria;Firmicutes;Clostridia;Lachnospirales;Lachnospiraceae;NA;NA
ASV_122	0	0	1	0	0	0	0	0	0	0	0	Bacteria;Firmicutes;Clostridia;Oscillospirales;Ruminococcaceae;NA;NA
ASV_123	0	0	0	0	1	0	0	0	0	0	0	Bacteria;Firmicutes;Clostridia;Oscillospirales;Ruminococcaceae;NA;NA
ASV_124	0	0	3	0	0	0	0	0	0	0	0	Bacteria;Bacteroidota;Bacteroidia;Bacteroidales;Muribaculaceae;NA;NA
ASV_125	0	0	0	3	0	0	0	0	0	0	0	Bacteria;Firmicutes;Bacilli;Lactobacillales;Lactobacillaceae;Limosilactobacillus;NA
ASV_126	0	0	0	0	0	0	0	0	0	3	0	Bacteria;Firmicutes;Bacilli;Lactobacillales;Streptococcaceae;Lactococcus;lactis
ASV_127	0	0	0	0	0	0	0	0	0	2	0	Bacteria;Firmicutes;Bacilli;Lactobacillales;Streptococcaceae;Lactococcus;lactis
ASV_128	0	0	0	0	0	0	0	0	0	3	0	Bacteria;Firmicutes;Bacilli;Lactobacillales;Streptococcaceae;Lactococcus;lactis
ASV_129	0	0	0	0	0	0	0	0	2	0	0	Bacteria;Firmicutes;Bacilli;Lactobacillales;Streptococcaceae;Lactococcus;lactis
ASV_13	0	1	101	0	13	0	0	0	0	0	0	Bacteria;Firmicutes;Clostridia;Lachnospirales;Lachnospiraceae;Lachnospiraceae;NK4A136
ASV_130	0	0	0	0	0	0	0	0	0	2	0	Bacteria;Firmicutes;Bacilli;Lactobacillales;Streptococcaceae;Lactococcus;lactis
ASV_131	0	2	0	0	0	0	0	0	0	0	0	Bacteria;Firmicutes;Clostridia;Lachnospirales;Lachnospiraceae;Tuzzerella;NA
ASV_132	0	1	0	0	0	0	0	0	0	0	0	Bacteria;Firmicutes;Clostridia;Oscillospirales;Ruminococcaceae;NA;NA
ASV_133	1	0	0	0	0	0	0	0	0	0	0	Bacteria;Firmicutes;Clostridia;Lachnospirales;Lachnospiraceae;Lachnospiraceae;FCS020
ASV_134	0	0	0	1	0	0	0	0	0	0	0	Bacteria;Firmicutes;Bacilli;Erysipelotrichales;Erysipelatoclostridiaceae;Candidatus;Stoquefichus
ASV_135	0	1	0	0	0	0	0	0	0	0	0	Bacteria;Firmicutes;Clostridia;Lachnospirales;Lachnospiraceae;Lachnospiraceae;NK4A136
ASV_136	0	0	0	0	2	0	0	0	0	0	0	Bacteria;Firmicutes;Clostridia;Lachnospirales;Lachnospiraceae;NA;NA
ASV_137	3	0	0	0	1	0	0	0	0	0	0	Bacteria;Firmicutes;Clostridia;Lachnospirales;Lachnospiraceae;NA;NA
ASV_138	0	0	0	0	0	0	0	0	2	0	0	Bacteria;Firmicutes;Bacilli;Lactobacillales;Streptococcaceae;Lactococcus;lactis
ASV_139	1	0	0	0	0	0	0	0	0	0	0	Bacteria;Firmicutes;Clostridia;Oscillospirales;Butyricicoccaceae;UCG-009;NA
ASV_14	22	4	8	20	3	0	0	0	0	0	0	Bacteria;Firmicutes;Bacilli;Lactobacillales;Lactobacillaceae;Ligilactobacillus;NA
ASV_140	0	0	0	1	0	0	0	0	0	0	0	Bacteria;Firmicutes;Clostridia;Oscillospirales;Ruminococcaceae;Negativibacillus;NA
ASV_141	1	0	0	1	0	0	0	0	0	0	0	Bacteria;Firmicutes;Clostridia;Clostridia;vadinBB60;group;NA
ASV_142	1	0	0	0	0	0	0	0	0	0	0	Bacteria;Firmicutes;Clostridia;Lachnospirales;Lachnospiraceae;NA;NA
ASV_143	0	0	0	0	0	0	1	0	0	0	0	Bacteria;Proteobacteria;Gammaproteobacteria;Xanthomonadales;Xanthomonadaceae;Stenotrophomonas;maltophilia
ASV_144	0	0	2	0	0	0	0	0	0	0	0	Bacteria;Firmicutes;Clostridia;Lachnospirales;Lachnospiraceae;Lachnospiraceae;NK4A136
ASV_145	0	1	0	0	0	0	0	0	0	0	0	Bacteria;Firmicutes;Clostridia;Lachnospirales;Lachnospiraceae;Lachnoclostridium;NA
ASV_146	0	0	1	0	1	0	0	0	0	0	0	Bacteria;Firmicutes;Clostridia;Lachnospirales;Lachnospiraceae;NA;NA
ASV_147	0	0	0	1	0	0	0	0	0	0	0	Bacteria;Firmicutes;Clostridia;Lachnospirales;Lachnospiraceae;Lachnoclostridium;NA
ASV_148	0	0	0	0	1	0	0	0	0	0	0	Bacteria;Firmicutes;Clostridia;Lachnospirales;Lachnospiraceae;[Ruminococcus];torques
ASV_149	0	0	2	0	0	0	0	0	0	0	0	Bacteria;Firmicutes;Clostridia;Lachnospirales;Lachnospiraceae;Lachnospiraceae;NK4A136
ASV_15	12	38	6	30	6	0	2	0	0	0	0	Bacteria;Bacteroidota;Bacteroidia;Bacteroidales;Rikenellaceae;Alistipes;finegoldii
ASV_150	1	1	0	0	0	0	0	0	0	0	0	Bacteria;Firmicutes;Clostridia;Oscillospirales;Ruminococcaceae;NA;NA
ASV_151	0	0	0	0	0	0	0	0	0	1	2	Bacteria;Proteobacteria;Gammaproteobacteria;Pseudomonadales;Pseudomonadaceae;Pseudomonas;azotoformans
ASV_152	0	0	0	0	1	0	0	0	0	0	0	Bacteria;Firmicutes;Clostridia;Lachnospirales;Lachnospiraceae;GCA-900066575;NA
ASV_153	0	0	0	0	0	0	0	16	0	0	0	Bacteria;Proteobacteria;Gammaproteobacteria;Pseudomonadales;Pseudomonadaceae;Pseudomonas;yamanorum
ASV_154	0	0	1	0	0	0	0	0	0	0	0	Bacteria;Firmicutes;Clostridia;Lachnospirales;Lachnospiraceae;[Eubacterium];xylanophilum
ASV_155	0	0	1	0	0	0	0	0	0	0	0	Bacteria;Firmicutes;Clostridia;Lachnospirales;Lachnospiraceae;Roseburia;NA
ASV_156	0	0	0	0	0	0	0	0	0	0	1	Bacteria;Proteobacteria;Gammaproteobacteria;Enterobacterales;Morganellaceae;Buchnera;aphidicola
ASV_157	0	1	0	0	0	0	0	0	0	0	0	Bacteria;Firmicutes;Clostridia;Lachnospirales;Lachnospiraceae;Lachnoclostridium;NA
ASV_158	0	0	1	0	0	0	0	0	0	0	0	Bacteria;Firmicutes;Clostridia;Lachnospirales;Lachnospiraceae;ASF356;NA
ASV_159	0	0	0	0	0	0	0	10	0	0	0	Bacteria;Bacteroidota;Bacteroidia;Flavobacteriales;Flavobacteriaceae;Flavobacterium;sasangense
ASV_16	29	2	1	0	0	0	0	0	0	0	0	Bacteria;Firmicutes;Clostridia;Lachnospirales;Lachnospiraceae;[Ruminococcus];torques
ASV_160	0	0	0	0	0	0	0	0	1	0	0	Bacteria;Elusimicrobiota;Endomicrobia;Endomicrobiales;Endomicrobiaceae;Endomicrobium;NA
ASV_161	0	0	0	1	0	0	0	0	0	0	0	Bacteria;Proteobacteria;Gammaproteobacteria;Enterobacterales;Erwiniaceae;Pantoea;ananatis
ASV_162	0	0	0	0	0	0	0	7	0	0	0	Bacteria;Actinobacteriota;Actinobacteria;Corynebacteriales;Corynebacteriaceae;Corynebacterium;ureicelerivorans
ASV_163	0	0	0	0	0	0	0	0	0	0	1	Bacteria;NA;NA;NA;NA;NA;NA
ASV_164	0	1	0	0	0	0	0	0	0	0	0	Bacteria;Proteobacteria;Alphaproteobacteria;Rhizobiales;Rhizobiaceae;Allorhizobium-Neorhizobium-Pararhizobium-Rhizobium;NA
ASV_165	0	0	0	0	0	0	1	0	0	0	0	Bacteria;Firmicutes;Bacilli;Lactobacillales;Streptococcaceae;Streptococcus;uberis
ASV_166	0	0	0	0	0	0	0	2	0	0	0	Bacteria;Proteobacteria;Gammaproteobacteria;Xanthomonadales;Xanthomonadaceae;Stenotrophomonas;NA
ASV_167	0	0	0	0	0	0	0	0	0	0	1	Bacteria;Firmicutes;Bacilli;Bacillales;Bacillaceae;Bacillus;thuringiensis
ASV_168	0	0	0	0	0	0	0	9	0	0	0	Bacteria;Proteobacteria;Alphaproteobacteria;Rhizobiales;Xanthobacteraceae;Rhodopseudomonas;NA
ASV_169	0	0	0	0	0	0	0	8	0	0	0	Bacteria;NA;NA;NA;NA;NA;NA
ASV_17	12	20	7	29	8	0	0	0	0	0	0	Bacteria;Firmicutes;Clostridia;Lachnospirales;Lachnospiraceae;NA;NA
ASV_170	0	0	0	0	0	0	0	0	0	0	1	Bacteria;Proteobacteria;Gammaproteobacteria;Enterobacterales;Erwiniaceae;Pantoea;vagans
ASV_171	0	0	1	0	0	0	0	0	0	0	0	Bacteria;Firmicutes;Clostridia;Lachnospirales;Lachnospiraceae;NA;NA
ASV_18	0	2	70	1	7	1	0	0	0	0	0	Bacteria;Firmicutes;Clostridia;Lachnospirales;Lachnospiraceae;Lachnospiraceae;NK4A136
ASV_19	0	2	59	2	6	0	0	0	0	0	0	Bacteria;Firmicutes;Clostridia;Lachnospirales;Lachnospiraceae;Lachnospiraceae;NK4A136
ASV_2	641	209	246	682	201	15	15	13	5	7	16	Bacteria;Bacteroidota;Bacteroidia;Bacteroidales;Bacteroidaceae;Bacteroides;caccae
ASV_20	10	30	9	8	4	0	0	0	0	0	0	Bacteria;Firmicutes;Clostridia;Oscillospirales;Ruminococcaceae;Anaerotruncus;NA
ASV_21	0	69	3	5	3	0	0	0	0	0	0	Bacteria;Firmicutes;Clostridia;Lachnospirales;Lachnospiraceae;Lachnoclostridium;NA
ASV_22	0	0	47	0	2	0	0	0	0	0	0	Bacteria;Firmicutes;Clostridia;Lachnospirales;Lachnospiraceae;Lachnospiraceae;NK4A136
ASV_23	12	4	4	12	11	0	0	0	0	0	0	Bacteria;Firmicutes;Clostridia;Lachnospirales;Lachnospiraceae;Lachnospiraceae;FCS020
ASV_24	12	3	3	6	2	0	0	0	0	0	0	Bacteria;Firmicutes;Clostridia;Lachnospirales;Lachnospiraceae;GCA-900066575;NA
ASV_25	11	6	6	8	12	0	0	0	0	0	0	Bacteria;Firmicutes;Clostridia;Lachnospirales;Lachnospiraceae;NA;NA
ASV_26	10	11	6	1	8	0	0	0	0	0	0	Bacteria;Firmicutes;Clostridia;Lachnospirales;Lachnospiraceae;NA;NA
ASV_27	12	3	4	8	1	0	0	0	0	0	0	Bacteria;Firmicutes;Bacilli;Lactobacillales;Lactobacillaceae;Ligilactobacillus;NA
ASV_28	6	9	16	2	9	0	0	0	0	0	0	Bacteria;Firmicutes;Clostridia;Lachnospirales;Lachnospiraceae;Marvinbryantia;NA
ASV_29	3	4	4	15	0	0	0	0	0	0	0	Bacteria;Firmicutes;Clostridia;Lachnospirales;Lachnospiraceae;Lachnospiraceae;UCG-006
ASV_3	23	199	215	18	492	0	3	10	1	1	0	Bacteria;Firmicutes;Clostridia;Lachnospirales;Lachnospiraceae;Lachnospiraceae;UCG-006
ASV_30	5	3	2	8	2	0	0	0	0	0	0	Bacteria;Firmicutes;Clostridia;Oscillospirales;Ruminococcaceae;Incertae;Sedis
ASV_31	4	3	5	8	5	0	0	5	0	0	0	Bacteria;Firmicutes;Clostridia;Lachnospirales;Lachnospiraceae;NA;NA
ASV_32	6	3	3	5	1	0	0	0	0	0	0	Bacteria;Firmicutes;Bacilli;Lactobacillales;Lactobacillaceae;Ligilactobacillus;NA
ASV_33	1	20	3	6	9	0	0	0	0	1	0	Bacteria;Firmicutes;Clostridia;Lachnospirales;Lachnospiraceae;NA;NA
ASV_34	4	2	6	2	3	0	0	0	0	0	0	Bacteria;Firmicutes;Clostridia;Peptococcales;Peptococcaceae;NA;NA
ASV_35	6	0	5	3	12	0	0	0	0	0	0	Bacteria;Firmicutes;Clostridia;Oscillospirales;Oscillospiraceae;NA;NA
ASV_36	5	1	0	3	2	0	0	0	0	0	0	Bacteria;Firmicutes;Clostridia;Lachnospirales;Lachnospiraceae;GCA-900066575;NA
ASV_37	0	0	14	10	0	0	0	0	1	0	0	Bacteria;Bacteroidota;Bacteroidia;Bacteroidales;Muribaculaceae;NA;NA
ASV_38	2	1	11	0	7	0	0	0	0	0	0	Bacteria;Firmicutes;Clostridia;Lachnospirales;Lachnospiraceae;NA;NA
ASV_39	4	1	1	3	5	0	0	0	0	0	0	Bacteria;Firmicutes;Clostridia;Lachnospirales;Lachnospiraceae;GCA-900066575;NA
ASV_4	109	220	153	14	53	0	7	0	1	1	0	Bacteria;Bacteroidota;Bacteroidia;Bacteroidales;Muribaculaceae;NA;NA
ASV_40	0	0	0	24	0	1	0	0	2	0	1	Bacteria;Firmicutes;Clostridia;Lachnospirales;Lachnospiraceae;NA;NA
ASV_41	2	1	2	5	3	0	0	0	0	0	0	Bacteria;Firmicutes;Clostridia;Oscillospirales;Oscillospiraceae;Colidextribacter;NA
ASV_42	5	5	4	0	1	0	0	0	0	0	0	Bacteria;Bacteroidota;Bacteroidia;Bacteroidales;Muribaculaceae;NA;NA
ASV_43	3	6	2	0	0	0	0	0	0	0	0	Bacteria;Firmicutes;Clostridia;Clostridia;UCG-014;NA;NA
ASV_44	11	4	1	1	2	0	0	0	0	0	0	Bacteria;Firmicutes;Clostridia;Oscillospirales;Oscillospiraceae;Colidextribacter;NA
ASV_45	0	11	5	0	8	0	0	0	0	0	0	Bacteria;Firmicutes;Clostridia;Lachnospirales;Lachnospiraceae;NA;NA
ASV_46	2	3	3	4	6	0	0	0	0	0	0	Bacteria;Firmicutes;Clostridia;Lachnospirales;Lachnospiraceae;NA;NA
ASV_47	4	4	10	1	3	0	0	0	0	0	0	Bacteria;Actinobacteriota;Coriobacteriia;Coriobacteriales;Eggerthellaceae;Enterorhabdus;NA
ASV_48	2	11	6	0	3	0	0	0	0	0	0	Bacteria;Firmicutes;Clostridia;Lachnospirales;Lachnospiraceae;NA;NA
ASV_49	2	4	6	3	1	0	0	0	0	0	0	Bacteria;Firmicutes;Clostridia;Oscillospirales;Ruminococcaceae;Incertae;Sedis
ASV_5	8	124	110	10	253	3	0	0	0	1	0	Bacteria;Firmicutes;Clostridia;Lachnospirales;Lachnospiraceae;Lachnospiraceae;UCG-006
ASV_50	0	3	2	6	8	0	0	0	0	0	0	Bacteria;Firmicutes;Clostridia;Lachnospirales;Lachnospiraceae;NA;NA
ASV_51	4	3	0	6	3	0	0	0	0	0	0	Bacteria;Firmicutes;Clostridia;Lachnospirales;Lachnospiraceae;Lachnospiraceae;FCS020
ASV_52	5	12	1	0	0	0	0	0	0	0	0	Bacteria;Firmicutes;Clostridia;Peptostreptococcales-Tissierellales;Anaerovoracaceae;Family;XIII
ASV_53	0	1	10	0	8	0	0	0	0	0	0	Bacteria;Firmicutes;Clostridia;Lachnospirales;Lachnospiraceae;Lachnospiraceae;NK4A136
ASV_54	4	0	1	5	0	0	0	0	0	0	0	Bacteria;Firmicutes;Clostridia;Lachnospirales;Lachnospiraceae;NA;NA
ASV_55	2	0	3	9	1	0	0	0	0	0	0	Bacteria;Firmicutes;Clostridia;Lachnospirales;Lachnospiraceae;Lachnoclostridium;NA
ASV_56	2	5	0	0	1	0	0	0	0	0	0	Bacteria;Bacteroidota;Bacteroidia;Bacteroidales;Bacteroidaceae;Bacteroides;acidifaciens
ASV_57	0	0	11	0	1	0	0	0	0	0	0	Bacteria;Bacteroidota;Bacteroidia;Bacteroidales;Muribaculaceae;NA;NA
ASV_58	2	1	1	2	1	0	0	0	0	0	0	Bacteria;Firmicutes;Clostridia;Lachnospirales;Lachnospiraceae;Lachnoclostridium;NA
ASV_59	3	0	0	0	0	0	0	0	0	0	0	Bacteria;Firmicutes;Clostridia;Lachnospirales;Lachnospiraceae;Lachnospiraceae;NK4A136
ASV_6	91	94	12	31	28	0	0	0	0	0	0	Bacteria;Bacteroidota;Bacteroidia;Bacteroidales;Tannerellaceae;Parabacteroides;goldsteinii
ASV_60	4	3	0	0	2	0	0	0	0	0	0	Bacteria;Firmicutes;Clostridia;Lachnospirales;Lachnospiraceae;NA;NA
ASV_61	0	7	0	3	2	0	0	0	0	0	0	Bacteria;Firmicutes;Clostridia;Lachnospirales;Lachnospiraceae;Blautia;coccoides
ASV_62	2	0	2	4	1	0	0	0	0	0	0	Bacteria;Firmicutes;Clostridia;Oscillospirales;Oscillospiraceae;Oscillibacter;NA
ASV_63	0	0	0	0	0	0	0	0	2	4	0	Bacteria;Firmicutes;Bacilli;Lactobacillales;Streptococcaceae;Lactococcus;lactis
ASV_64	1	1	5	0	3	0	0	0	0	0	0	Bacteria;Firmicutes;Clostridia;Lachnospirales;Lachnospiraceae;NA;NA
ASV_65	0	0	5	2	1	0	0	0	0	0	0	Bacteria;Firmicutes;Clostridia;Lachnospirales;Lachnospiraceae;Lachnoclostridium;NA
ASV_66	0	0	4	2	0	0	0	0	0	0	1	Bacteria;Bacteroidota;Bacteroidia;Bacteroidales;Muribaculaceae;NA;NA
ASV_67	1	3	2	1	0	0	0	0	0	0	0	Bacteria;Proteobacteria;Gammaproteobacteria;Burkholderiales;Sutterellaceae;Parasutterella;NA
ASV_68	1	0	3	9	0	1	0	0	0	0	0	Bacteria;Firmicutes;Bacilli;Erysipelotrichales;Erysipelatoclostridiaceae;Erysipelatoclostridium;NA
ASV_69	2	6	0	0	0	0	0	0	0	0	0	Bacteria;Firmicutes;Clostridia;Lachnospirales;Lachnospiraceae;NA;NA
ASV_7	35	96	62	108	67	2	0	0	2	0	0	Bacteria;Firmicutes;Clostridia;Lachnospirales;Lachnospiraceae;NA;NA
ASV_70	0	0	0	0	0	0	0	0	5	3	0	Bacteria;Firmicutes;Bacilli;Lactobacillales;Streptococcaceae;Lactococcus;lactis
ASV_71	3	0	0	2	2	0	0	0	0	0	0	Bacteria;Firmicutes;Clostridia;Lachnospirales;Lachnospiraceae;Lachnospiraceae;NK4A136
ASV_72	3	1	0	0	0	0	0	0	0	0	0	Bacteria;Firmicutes;Clostridia;Lachnospirales;Lachnospiraceae;Lachnoclostridium;NA
ASV_73	1	0	1	2	1	0	0	0	0	0	0	Bacteria;Bacteroidota;Bacteroidia;Bacteroidales;Rikenellaceae;Alistipes;NA
ASV_74	0	0	0	0	0	0	0	0	8	4	0	Bacteria;Firmicutes;Bacilli;Lactobacillales;Streptococcaceae;Lactococcus;lactis
ASV_75	4	0	1	2	0	0	0	0	0	0	0	Bacteria;Firmicutes;Bacilli;Lactobacillales;Lactobacillaceae;Ligilactobacillus;NA
ASV_76	0	0	0	0	0	0	0	0	2	4	0	Bacteria;Firmicutes;Bacilli;Lactobacillales;Streptococcaceae;Lactococcus;lactis
ASV_77	0	0	4	0	0	0	0	0	0	0	0	Bacteria;Firmicutes;Clostridia;Lachnospirales;Lachnospiraceae;NA;NA
ASV_78	1	0	0	0	3	0	0	0	0	0	0	Bacteria;Firmicutes;Clostridia;Lachnospirales;Lachnospiraceae;NA;NA
ASV_79	3	0	0	0	0	0	0	0	0	0	0	Bacteria;Firmicutes;Clostridia;Clostridia;UCG-014;NA;NA
ASV_8	83	5	1	64	8	1	1	5	0	1	3	Bacteria;Firmicutes;Clostridia;Lachnospirales;Lachnospiraceae;A2;NA
ASV_80	1	0	0	0	0	0	0	0	0	0	0	Bacteria;Firmicutes;Clostridia;Clostridia;UCG-014;NA;NA
ASV_81	0	2	0	2	2	0	0	0	0	0	0	Bacteria;Actinobacteriota;Coriobacteriia;Coriobacteriales;Eggerthellaceae;Enterorhabdus;NA
ASV_82	4	2	0	0	2	0	0	0	0	0	0	Bacteria;Firmicutes;Clostridia;Monoglobales;Monoglobaceae;Monoglobus;NA
ASV_83	2	0	0	0	0	0	0	0	0	0	0	Bacteria;Firmicutes;Clostridia;Lachnospirales;Lachnospiraceae;Lachnospiraceae;NK4A136
ASV_84	0	0	0	0	0	0	0	0	3	3	0	Bacteria;Firmicutes;Bacilli;Lactobacillales;Streptococcaceae;Lactococcus;lactis
ASV_85	0	8	3	0	0	0	0	0	0	0	0	Bacteria;Firmicutes;Clostridia;Lachnospirales;Lachnospiraceae;NA;NA
ASV_86	0	0	0	0	0	0	0	0	4	6	0	Bacteria;Firmicutes;Bacilli;Lactobacillales;Streptococcaceae;Lactococcus;lactis
ASV_87	0	0	0	2	0	0	0	0	0	0	0	Bacteria;Bacteroidota;Bacteroidia;Bacteroidales;Bacteroidaceae;Bacteroides;caccae
ASV_88	1	0	3	0	1	0	0	0	0	0	0	Bacteria;Firmicutes;Bacilli;Lactobacillales;Enterococcaceae;Enterococcus;NA
ASV_89	2	1	2	0	0	0	0	0	0	0	0	Bacteria;Firmicutes;Clostridia;Peptostreptococcales-Tissierellales;Anaerovoracaceae;[Eubacterium];nodatum
ASV_9	9	7	3	128	23	0	0	0	0	1	1	Bacteria;Firmicutes;Bacilli;Erysipelotrichales;Erysipelatoclostridiaceae;Erysipelatoclostridium;NA
ASV_90	0	6	0	0	2	0	0	0	0	0	0	Bacteria;Firmicutes;Clostridia;Lachnospirales;Lachnospiraceae;Lachnospiraceae;NK4A136
ASV_91	4	0	0	0	0	0	0	0	0	0	0	Bacteria;Firmicutes;Clostridia;Oscillospirales;Oscillospiraceae;Intestinimonas;NA
ASV_92	0	0	7	0	0	0	0	0	0	0	0	Bacteria;Bacteroidota;Bacteroidia;Bacteroidales;Muribaculaceae;NA;NA
ASV_93	0	2	1	0	0	0	0	0	0	0	0	Bacteria;Firmicutes;Bacilli;Lactobacillales;Enterococcaceae;Enterococcus;saccharolyticus
ASV_94	0	0	0	0	0	0	0	0	1	0	0	Bacteria;Firmicutes;Bacilli;Lactobacillales;Streptococcaceae;Lactococcus;lactis
ASV_95	2	0	1	0	0	0	0	0	0	0	0	Bacteria;Firmicutes;Clostridia;Oscillospirales;Oscillospiraceae;Colidextribacter;NA
ASV_96	0	0	0	5	0	0	0	0	0	0	0	Bacteria;Firmicutes;Clostridia;Lachnospirales;Lachnospiraceae;Lachnoclostridium;NA
ASV_97	0	0	0	4	1	0	0	0	0	0	0	Bacteria;Firmicutes;Clostridia;Lachnospirales;Lachnospiraceae;NA;NA
ASV_98	0	0	3	0	3	0	0	0	0	0	0	Bacteria;Firmicutes;Clostridia;Oscillospirales;Ruminococcaceae;Incertae;Sedis
ASV_99	1	0	1	1	1	0	0	0	0	0	0	Bacteria;Firmicutes;Clostridia;Lachnospirales;Lachnospiraceae;NA;NA
Summary of rarefaction
sample	no.singleton	no.seqs	goods
CVZ1	9	1400	99.3571
CVZ2	12	1400	99.1429
CVZ3	11	1400	99.2143
CVZ4	6	1400	99.5714
CVZ5	21	1400	98.5
GF1	1	1400	99.9286
GF2	1	1400	99.9286
GF3	0	1400	100
GF4	7	1400	99.5
GF5	6	1400	99.5714
GF6	4	1400	99.7143
