# Supplementary material for: Assessing gut microbial provisioning of essential amino acids to host in a mouse model with reconstituted gut microbiomes
Source: Commun Biol. 2025 Nov 18;8:1604. doi: 10.1038/s42003-025-08966-0 (PMC12627464; doi:10.1038/s42003-025-08966-0)
Supplement: Supplementary file 5 — Supplementary Data 2 [file 42003_2025_8966_MOESM5_ESM.xlsx]

## Sheet: Supplementary Figure 1 data
Raw values													Calculated Relative Abundance
OTU	CVZ1_mean	CVZ3_mean	CVZ2_mean	CVZ5_mean	CVZ4_mean	Kingdom	Phylum	Class	Order	Family	Genus			Family	Genus	CVZ1	CVZ3	CVZ2	CVZ5	CVZ4
ASV_2	641	246	209	201	682	Bacteria	Bacteroidota	Bacteroidia	Bacteroidales	Bacteroidaceae	Bacteroides			Bacteroidaceae	Bacteroides	49.9221	26.1702	17.8785	16.3149	55.3122
ASV_4	109	153	220	53	14	Bacteria	Bacteroidota	Bacteroidia	Bacteroidales	Muribaculaceae	Unassigned Muribaculaceae			Muribaculaceae	Unassigned Muribaculaceae	8.4891	16.2766	18.8195	4.30195	1.13544
ASV_6	91	12	94	28	31	Bacteria	Bacteroidota	Bacteroidia	Bacteroidales	Tannerellaceae	Parabacteroides			Tannerellaceae	Parabacteroides	7.08723	1.2766	8.04106	2.27273	2.51419
ASV_8	83	1	5	8	64	Bacteria	Firmicutes	Clostridia	Lachnospirales	Lachnospiraceae	A2			Lachnospiraceae	A2	6.46417	0.106383	0.427716	0.649351	5.19059
ASV_12	36	17	19	15	0	Bacteria	Firmicutes	Clostridia	Lachnospirales	Lachnospiraceae	Unassigned			Lachnospiraceae	Unassigned	2.80374	1.80851	1.62532	1.21753	0
ASV_7	35	62	96	67	108	Bacteria	Firmicutes	Clostridia	Lachnospirales	Lachnospiraceae	Unassigned Lachnospiraceae			Lachnospiraceae	Unassigned Lachnospiraceae	2.72586	6.59574	8.21215	5.43831	8.75912
ASV_10	33	30	42	6	15	Bacteria	Deferribacterota	Deferribacteres	Deferribacterales	Deferribacteraceae	Mucispirillum			Deferribacteraceae	Mucispirillum	2.57009	3.19149	3.59281	0.487013	1.21655
ASV_11	30	6	8	2	19	Bacteria	Bacteroidota	Bacteroidia	Bacteroidales	Bacteroidaceae	Bacteroides			Bacteroidaceae	Bacteroides	2.33645	0.638298	0.684346	0.162338	1.54096
ASV_16	29	1	2	0	0	Bacteria	Firmicutes	Clostridia	Lachnospirales	Lachnospiraceae	[Ruminococcus]			Lachnospiraceae	[Ruminococcus]	2.25857	0.106383	0.171086	0	0
ASV_3	23	215	199	492	18	Bacteria	Firmicutes	Clostridia	Lachnospirales	Lachnospiraceae	Lachnospiraceae			Lachnospiraceae	Lachnospiraceae	1.79128	22.8723	17.0231	39.9351	1.45985
ASV_14	22	8	4	3	20	Bacteria	Firmicutes	Bacilli	Lactobacillales	Lactobacillaceae	Ligilactobacillus			Lactobacillaceae	Ligilactobacillus	1.7134	0.851064	0.342173	0.243506	1.62206
ASV_15	12	6	38	6	30	Bacteria	Bacteroidota	Bacteroidia	Bacteroidales	Rikenellaceae	Alistipes			Rikenellaceae	Alistipes	0.934579	0.638298	3.25064	0.487013	2.43309
ASV_17	12	7	20	8	29	Bacteria	Firmicutes	Clostridia	Lachnospirales	Lachnospiraceae	Unassigned Lachnospiraceae			Lachnospiraceae	Unassigned Lachnospiraceae	0.934579	0.744681	1.71086	0.649351	2.35199
ASV_23	12	4	4	11	12	Bacteria	Firmicutes	Clostridia	Lachnospirales	Lachnospiraceae	Lachnospiraceae			Lachnospiraceae	Lachnospiraceae	0.934579	0.425532	0.342173	0.892857	0.973236
ASV_24	12	3	3	2	6	Bacteria	Firmicutes	Clostridia	Lachnospirales	Lachnospiraceae	GCA-900066575			Lachnospiraceae	GCA-900066575	0.934579	0.319149	0.25663	0.162338	0.486618
ASV_27	12	4	3	1	8	Bacteria	Firmicutes	Bacilli	Lactobacillales	Lactobacillaceae	Ligilactobacillus			Lactobacillaceae	Ligilactobacillus	0.934579	0.425532	0.25663	0.0811688	0.648824
ASV_25	11	6	6	12	8	Bacteria	Firmicutes	Clostridia	Lachnospirales	Lachnospiraceae	Unassigned Lachnospiraceae			Lachnospiraceae	Unassigned Lachnospiraceae	0.856698	0.638298	0.513259	0.974026	0.648824
ASV_44	11	1	4	2	1	Bacteria	Firmicutes	Clostridia	Oscillospirales	Oscillospiraceae	Colidextribacter			Oscillospiraceae	Colidextribacter	0.856698	0.106383	0.342173	0.162338	0.081103
ASV_20	10	9	30	4	8	Bacteria	Firmicutes	Clostridia	Oscillospirales	Ruminococcaceae	Anaerotruncus			Ruminococcaceae	Anaerotruncus	0.778816	0.957447	2.5663	0.324675	0.648824
ASV_26	10	6	11	8	1	Bacteria	Firmicutes	Clostridia	Lachnospirales	Lachnospiraceae	Unassigned Lachnospiraceae			Lachnospiraceae	Unassigned Lachnospiraceae	0.778816	0.638298	0.940975	0.649351	0.081103
ASV_9	9	3	7	23	128	Bacteria	Firmicutes	Bacilli	Erysipelotrichales	Erysipelatoclostridiaceae	Erysipelatoclostridium			Erysipelatoclostridiaceae	Erysipelatoclostridium	0.700935	0.319149	0.598802	1.86688	10.3812
ASV_5	8	110	124	253	10	Bacteria	Firmicutes	Clostridia	Lachnospirales	Lachnospiraceae	Lachnospiraceae			Lachnospiraceae	Lachnospiraceae	0.623053	11.7021	10.6074	20.5357	0.81103
ASV_28	6	16	9	9	2	Bacteria	Firmicutes	Clostridia	Lachnospirales	Lachnospiraceae	Marvinbryantia			Lachnospiraceae	Marvinbryantia	0.46729	1.70213	0.769889	0.730519	0.162206
ASV_32	6	3	3	1	5	Bacteria	Firmicutes	Bacilli	Lactobacillales	Lactobacillaceae	Ligilactobacillus			Lactobacillaceae	Ligilactobacillus	0.46729	0.319149	0.25663	0.0811688	0.405515
ASV_35	6	5	0	12	3	Bacteria	Firmicutes	Clostridia	Oscillospirales	Oscillospiraceae	Unassigned Oscillospiraceae			Oscillospiraceae	Unassigned Oscillospiraceae	0.46729	0.531915	0	0.974026	0.243309
ASV_30	5	2	3	2	8	Bacteria	Firmicutes	Clostridia	Oscillospirales	Ruminococcaceae	Incertae			Ruminococcaceae	Incertae	0.389408	0.212766	0.25663	0.162338	0.648824
ASV_36	5	0	1	2	3	Bacteria	Firmicutes	Clostridia	Lachnospirales	Lachnospiraceae	GCA-900066575			Lachnospiraceae	GCA-900066575	0.389408	0	0.0855432	0.162338	0.243309
ASV_42	5	4	5	1	0	Bacteria	Bacteroidota	Bacteroidia	Bacteroidales	Muribaculaceae	Unassigned Muribaculaceae			Muribaculaceae	Unassigned Muribaculaceae	0.389408	0.425532	0.427716	0.0811688	0
0	1284	940	1169	1232	1233	0	0	0	0	0	0	0
																100	100	100	100	100
